# Supplementary material for: Ectodomain shedding of EGFR ligands serves as an activation readout for TRP channels
Source: PLoS One. 2023 Jan 20;18(1):e0280448. doi: 10.1371/journal.pone.0280448 (PMC9858409; doi:10.1371/journal.pone.0280448)
Supplement: S1 Data — (XLSX) [file pone.0280448.s002.xlsx]

## Sheet: Fig1
	Fig 1C
		TRPV1			mock
	Capsaicin (M)	Exp #1	Exp #2	Exp #3	Exp #1	Exp #2	Exp #3
	0	0	0	0	0	0	0
	10-9	1.49	0.38	1.27	0.99	0.17	-0.09
	10-8	27.73	14.28	27.44	0.54	0.56	-0.15
	10-7	44.38	50.8	51.14	0.48	1.13	8.86
	10-6	43.84	49.11	48.58	0.97	0.61	0.5
	10-5	45.8	44.99	49.47	1.08	0.67	0.87
	Fig 1D
		TRPA1			mock			TRPA1-mock
	AITC (M)	Exp #1	Exp #2	Exp #3	Exp #1	Exp #2	Exp #3	Exp #1	Exp #2	Exp #3
	0	0	0	0	0	0	0	0	0	0
	10-7	2.28	2.42	2.7	0.47	0.37	1.03	1.82	2.05	1.67
	10-6	8.86	7.58	9.18	0.05	0.67	1.06	8.81	6.91	8.12
	10-5	16.6	16.16	15.63	2.45	1.99	1.45	14.15	14.17	14.19
	10-4	31.31	29.72	32.15	11.13	11.84	10.9	20.18	17.88	21.25
	10-3	50.29	41.11	46.03	19.23	23.36	22.39	31.06	17.74	23.65
	Fig 1E
		TRPM8			mock
	Menthol (M)	Exp #1	Exp #2	Exp #3	Exp #1	Exp #2	Exp #3
	0	0	0	0	0	0	0
	10-5	-0.26	0.48	-0.46	-0.52	3	0.63
	10-4.5	0.76	2.83	-0.98	-1.02	1.29	0.29
	10-4	7.48	7.84	1.12	-0.98	0.47	0.61
	10-3.5	21	24.15	11.84	-0.16	0.18	0.9
	10-3	32.16	36.13	21.14	-0.13	3.24	8.67
	Fig 1F
		TRPV3			mock			TRPV3-mock
	2-APB (M)	Exp #1	Exp #2	Exp #3	Exp #1	Exp #2	Exp #3	Exp #1	Exp #2	Exp #3
	0	0	0	0	0	0	0	0	0	0
	10-6	0.78	1.78	1.1	0.89	0.26	1.31	-0.11	1.52	-0.21
	10-5.5	3.64	4.27	4.41	2.25	2.64	2.24	1.39	1.63	2.17
	10-5	31.29	19.59	30.71	13.07	11.15	13.65	18.22	8.44	17.06
	10-4.5	59.12	58.32	58.95	20.14	26.7	26.7	38.99	31.63	32.25
	10-4	60.73	56.99	56.76	37.14	44.82	49.55	23.59	12.17	7.22
	Fig 1G
		TRPV1 + Capsaicin			mock + Capsaicin
	CPZ (M)	Exp #1	Exp #2	Exp #3	Exp #1	Exp #2	Exp #3
	0	59.04	55.67	48.72	0	0	0
	10-8	56.74	52.33	49.05	0.43	0.41	-0.33
	10-7	54.97	55.01	50.55	1.4	0.87	0.36
	10-6.5	55.51	53.99	50.77	1.43	0.46	0.52
	10-6	10.15	10.56	15.04	1.01	1.25	-0.23
	10-5.5	-5.58	-2.51	-2.3	2.85	2.67	0.15
	10-5	-4.33	-1.54	-0.63	2.87	4.02	1.57
	Fig 1H
		TRPV1			mock
	CPZ (M)	Exp #1	Exp #2	Exp #3	Exp #1	Exp #2	Exp #3
	0	20.75	17.71	25.46	11.84	10.94	12
	10-8	20.42	17.31	25.45	12.07	10.68	12.45
	10-7	16.87	14.24	16.51	11.59	11.05	12.81
	10-6.5	13.97	12.83	14.1	12.51	11.53	12.73
	10-6	14.51	13.17	14.24	12.42	11.61	12.25
	10-5.5	14.78	14.94	14.72	13.23	12.58	13.08

## Sheet: Fig2
	Fig 2A
	Experiment	#1	#2	#3	#1	#2	#3
		parent cell			∆ADAM17
	Histamine (M)	Exp #1	Exp #2	Exp #3	Exp #1	Exp #2	Exp #3
	0	0	0	0	0	0	0
	10-9	4.33	3.58	4.81	0.18	0.03	0.33
	10-8	19.76	23.03	24.97	0.49	0.08	0.38
	10-7	39.4	40.06	38.64	0.56	0.44	0.57
	10-6	42.2	44.68	43.19	1.64	0.89	0.88
	10-5	45.1	42.91	42.66	1.42	0.64	1.99
	Fig 2B
	Experiment	#1	#2	#3	#1	#2	#3
		parent cell			∆ADAM17
	TPA (M)	Exp #1	Exp #2	Exp #3	Exp #1	Exp #2	Exp #3
	0	0	0	0	0	0	0
	10-10	-0.31	-0.03	-0.53	-0.31	2.31	-1.13
	10-9	0.13	0.48	-0.69	-0.28	2.66	-0.99
	10-8	18.27	13.43	18.91	0.44	2.99	-0.55
	10-7	43.91	51.48	62.64	0.43	4.28	0.7
	10-6	57.04	58.35	70.29	0.73	3.49	0.23
	10-5	62.65	71.02	71.39	1.85	3.77	9.47
	Fig 2C
		parent cell			∆ADAM17
	Capsaicin (M)	Exp #1	Exp #2	Exp #3	Exp #1	Exp #2	Exp #3
	0	0	0	0	0	0	0
	10-9	1.49	2.31	0.38	1.34	0.44	0.24
	10-8	27.73	30.66	14.28	4.18	3.57	2.46
	10-7	44.38	46.24	50.8	43.81	46.22	20.54
	10-6	43.84	43.67	49.11	58.74	64.8	42.93
	10-5	45.8	46.35	44.99	68.85	68.16	46.21
	Fig 2D
		parent cell + control siRNA			∆ADAM17 + control siRNA			parent cell + ADAM10 siRNA			∆ADAM17 + ADAM10 siRNA
	Capsaicin (M)	Exp #1	Exp #2	Exp #3	Exp #1	Exp #2	Exp #3	Exp #1	Exp #2	Exp #3	Exp #1	Exp #2	Exp #3
	0	0	0	0	0	0	0	0	0	0	0	0	0
	10-9	2.29	0.17	1.09	0.63	0.12	0.17	1.24	1.81	1.47	0.87	0.13	2.2
	10-8	27.23	21.03	21.56	4.48	3.88	4.74	23.45	19.93	24.7	1.49	2.14	1.66
	10-7	48.56	45.47	49.6	43.84	40.03	45.54	48.87	47.6	53.96	13.2	9.87	10.4
	10-6	42.53	42.54	48.57	52.93	55.69	58.28	46.26	44.01	52.11	21.95	18.05	16.94
	10-5	45.41	42.8	49.91	59.13	60.5	62.55	47.63	45.17	52.24	23.4	18.14	17.65
	Fig 2E
		AP-TGFα			AP-EGF			AP-BTC
	Capsaicin (M)	Exp #1	Exp #2	Exp #3	Exp #1	Exp #2	Exp #3	Exp #1	Exp #2	Exp #3
	0	0	0	0	0	0	0	0	0	0
	10-9	1.56	1.27	-0.01	0.35	0.74	0.09	0.38	0.67	0.3
	10-8	34.39	27.44	21.53	1.18	0.81	1.35	1.01	1.07	0.42
	10-7	55.86	51.14	49.12	8.97	6.32	6.39	8.69	7.61	6.52
	10-6	52.99	48.58	43.67	30.41	21.57	17.9	24.68	17.71	23.86
	10-5	54.64	49.47	45.15	34.98	23.97	19.94	25.41	19.34	24.69
	Fig 2F
		AP-TGFα			AP-EGF			AP-BTC
	Histamine (M)	Exp #1	Exp #2	Exp #3	Exp #1	Exp #2	Exp #3	Exp #1	Exp #2	Exp #3
	0	0	0	0	0	0	0	0	0	0
	10-9	2.74	3.04	4.2	-0.34	0.18	0.51	-0.65	0.59	0
	10-8	19.32	20.94	22.88	1.07	1.07	0.99	-0.58	0.54	0.17
	10-7	40.09	37.08	38.42	1.24	2.21	2.07	-0.1	1.39	0.94
	10-6	45.49	43.17	45.38	1.77	1.85	2.22	0.64	1.54	1.43
	10-5	50.32	44.39	48.06	2.41	2.82	3.5	1.62	1.75	1.94
	Fig 2G
		AP-TGFa			AP-EGF			AP-BTC
	TPA (M)	Exp #1	Exp #2	Exp #3	Exp #1	Exp #2	Exp #3	Exp #1	Exp #2	Exp #3
	0	0	0	0	0	0	0	0	0	0
	10-10	-0.2	0.54	0.31	0.18	-0.02	1.45	0.09	-0.8	0.04
	10-9	-0.16	0.79	0.56	0.23	0.25	1.23	0.47	-0.19	-0.6
	10-8	9.89	13.29	12.46	0.39	0.15	2.52	0.08	-0.47	0.24
	10-7	54.53	58.75	59.56	1.79	0.34	1.42	1.1	-0.68	0.89
	10-6	63	66.88	66.69	2.02	0.82	1.86	0.69	-0.24	0.14
	10-5	64.87	67.86	67.25	1.16	0.79	1.87	0.43	-0.27	-0.38
	Fig 2H
		AP-EGF						AP-BTC
		TRPA1			mock			TRPA1			mock
	AITC (M)	Exp #1	Exp #2	Exp #3	Exp #1	Exp #2	Exp #3	Exp #1	Exp #2	Exp #3	Exp #1	Exp #2	Exp #3
	0	0	0	0	0	0	0	0	0	0	0	0	0
	10-7	2.93	-0.05	0.21	0	-0.26	0.74	-0.65	-0.34	-0.36	0.38	-0.47	-0.58
	10-6	0.63	0	0.48	0.59	0.03	0.19	-0.26	0.15	0.08	0.28	-0.02	-0.5
	10-5	2.33	1.25	2.3	0.11	0.53	0.24	0.67	0.18	1.18	0.1	0.28	-0.53
	10-4	7.6	6.37	6.25	2.27	2.64	2.4	2.6	2.4	4.27	0.41	0.54	0.05
	10-3	29.48	25.1	31.09	4.64	4.76	3.51	17.55	14.97	19.28	2.39	2.83	0.58
	Fig 2I
		AP-EGF						AP-BTC
		TRPV3			mock			TRPV3			mock
	2-APB (M)	Exp #1	Exp #2	Exp #3	Exp #1	Exp #2	Exp #3	Exp #1	Exp #2	Exp #3	Exp #1	Exp #2	Exp #3
	0	0	0	0	0	0	0	0	0	0	0	0	0
	10-6	0.84	0.07	0.46	-0.01	-0.39	-0.08	1.19	-0.65	-0.83	0.33	-0.15	-0.08
	10-5.5	5.66	6.39	8.2	1.01	0.52	1.01	1.79	2.46	4.01	-0.27	1.11	0.51
	10-5	18.87	19.89	21.78	1.38	1.81	1.52	11.08	12.41	15.64	0.12	-0.34	-0.35
	10-4.5	22.43	23.98	23.35	2.73	2.76	2.81	23.36	26.53	34.48	0.59	0.73	-0.14
	10-4	14.1	16.21	14.78	3.71	4.96	3.71	22.83	26.1	32.35	2.22	3.2	2.86
